# Supplementary material for: Effects of Weight Loss on Key Obesity-Related Biomarkers Linked to the Risk of Endometrial Cancer: A Systematic Review and Meta-Analysis
Source: Cancers (Basel). 2024 Jun 11;16(12):2197. doi: 10.3390/cancers16122197 (PMC11201950; doi:10.3390/cancers16122197)
Supplement: Supplementary file 1 [file cancers-16-02197-s001.zip]

Archive with 3 entries (2 files):
- cancers-3001630-supplementary/Tables/
- cancers-3001630-supplementary/Tables/Supplementary Table S1.pdf
- cancers-3001630-supplementary/Tables/Supplementary Table S2.pdf
